# Supplementary material for: Canadian Cancer Centre Response to COVID-19 Pandemic: A National and Provincial Response
Source: Curr Oncol. 2020 Dec 31;28(1):233–51. doi: 10.3390/curroncol28010026 (PMC7900889; doi:10.3390/curroncol28010026)
Supplement: Supplementary file 1 [file curroncol-28-00026-s001.zip]

Archive with 2 entries (2 files):
- curroncol-1018633 suppl XML.pdf
- Supplemental Appendix 1 - Questionnaire.v1.pdf
